# Supplementary material for: The jumping to conclusions reasoning bias as a cognitive factor contributing to psychosis progression and persistence: findings from NEMESIS-2
Source: Psychol Med. 2020 Mar 16;51(10):1696–703. doi: 10.1017/S0033291720000446 (PMC8327623; doi:10.1017/S0033291720000446)
Supplement: Supplementary file 1 [file S0033291720000446sup.zip]

Archive with 4 entries (4 files):
- S0033291720000446sup001.docx
- S0033291720000446sup002.docx
- S0033291720000446sup003.docx
- S0033291720000446sup004.docx
